# Supplementary material for: Isolation and Proteomics of the Insulin Secretory Granule
Source: Metabolites. 2021 Apr 30;11(5):288. doi: 10.3390/metabo11050288 (PMC8147143; doi:10.3390/metabo11050288)
Supplement: Supplementary file 1 [file metabolites-11-00288-s001.zip]

Archive with 1 entries (1 files):
- metabolites-1199558-SI.xlsx
