# Supplementary material for: Isolation and Proteomics of the Insulin Secretory Granule
Source: Metabolites. 2021 Apr 30;11(5):288. doi: 10.3390/metabo11050288 (PMC8147143; doi:10.3390/metabo11050288)
Supplement: Supplementary file 1 [file metabolites-11-00288-s001.zip › metabolites-1199558-SI.xlsx]

## Sheet: Four_compiled
Table 1. Overlap of proteins identified across the 4 ISG proteomes. Data collated from Brunner et al., 2007, Hickey et al., 2009, Schvartz et al., 2012 and Li et al., 2018.
Paper	Protein Names
Li et al. 2018, Schvartz et al. 2012, Hickey et al. 2009, Brunner et al. 2007	Chromogranin-A	Total Protein Count:	5
	Carboxypeptidase E
	Insulin-1
	Insulin-2
	Prohormone convertase 2

## Sheet: Three_compiled
Paper	Protein Names
Li et al. 2018, Schvartz et al. 2012, Hickey et al. 2009	Chromogranin-A	Total Protein Count:	5
	Carboxypeptidase E
	Insulin-1
	Insulin-2
	Prohormone convertase 2
Li et al. 2018, Schvartz et al. 2012, Brunner et al. 2007	Chromogranin-A	Total Protein Count:	12
	Carboxypeptidase E
	Insulin-1
	Insulin-2
	Prohormone convertase 2
	Ectonucleotide pyrophosphatase/phosphodiesterase family member 2
	Fibronectin
	Group specific component
	Stanniocalcin-1
	Procollagen-lysine,2-oxoglutarate-5-dioxygenase 3
	Receptor-type tyrosine-protein phosphatase N2
	Vesicle associated membrane protein 3
Li et al. 2018, Hickey et al. 2009, Brunner et al. 2007	Chromogranin-A	Total Protein Count:	5
	Carboxypeptidase E
	Insulin-1
	Insulin-2
	Prohormone convertase 2
Schvartz et al. 2012, Hickey et al. 2009, Brunner et al. 2007	Insulin-1	Total Protein Count:	8
	Insulin-2
	Carboxypeptidase E
	Secretogranin-1;Chromogranin-B
	Prohormone convertase 2
	Secretogranin II;Chromogranin-C
	Chromogranin-A
	ProSAAS

## Sheet: Two_compiled
Paper	Protein Names
Brunner et al. 2007, Schvartz et al. 2012	ProSAAS	Total Protein Count:	35
	Insulin-1
	Insulin-2
	Nucleobindin-1
	Wnt inhibitory factor 1
	Chromogranin-A;Beta-granin
	Vitamin D-binding protein
	Carboxypeptidase E
	Fibronectin
	Secretogranin V
	Intelectin 1 (Galactofuranose binding)
	Clusterin
	Secretogranin-1;Chromogranin-B
	Guanine nucleotide-binding protein G(s) subunit alpha isoforms Xlas
	Secretogranin III
	SPARC/OSTEONECTIN
	Transcobalamin-2
	Stanniocalcin-1
	Renin receptor
	Prohormone convertase 2
	Sulfated glycoprotein 1
	Peptidyl-glycine alpha-amidating monooxygenase
	Secretogranin II;Chromogranin-C
	Nucleobindin-2
	Ectonucleotide pyrophosphatase/phosphodiesterase family member 2
	Cystatin-C;Cystatin-3
	Procollagen-lysine; Lysyl hydroxylase 3
	Receptor-type tyrosine-protein phosphatase N2
	Synaptotagmin V
	ATP-citrate synthase
	Receptor-type tyrosine-protein phosphatase-like N
	Vesicle-associated membrane protein 3;Synaptobrevin-3;Cellubrevin
	ATPase, H+ transporting, lysosomal 38kDa, V0 subunit d1
	Vesicle-associated membrane protein 2;Synaptobrevin-2
	Guanine nucleotide-binding protein G(I)/G(S)/G(T) subunit beta-2
Brunner et al. 2007, Li et al. 2018	Chromogranin-A	Total Protein Count:	18
	Carboxypeptidase E
	Insulin-1
	Insulin-2
	Ectonucleotide pyrophosphatase/phosphodiesterase family member 2
	Fibronectin
	Group specific component
	Stanniocalcin-1
	Procollagen-lysine,2-oxoglutarate-5-dioxygenase 3
	Receptor-type tyrosine-protein phosphatase N2
	Vesicle associated membrane protein 3
	Protein Atp6v1h
	Carboxypeptidase N catalytic chain
	beta-galactosidase
	Prohormone convertase 2 (Neuroendocrine convertase 2)
	Neuroendocrine protein 7B2
	Synaptotagmin-like protein 4
	Rab37
Li et al. 2018, Schvartz et al. 2012	Chromogranin-A	Total Protein Count:	29
	Carboxypeptidase E
	Insulin-1
	Insulin-2
	Prohormone convertase 2
	Ectonucleotide pyrophosphatase/phosphodiesterase family member 2
	Fibronectin
	Group specific component
	Stanniocalcin-1
	Procollagen-lysine,2-oxoglutarate-5-dioxygenase 3
	Receptor-type tyrosine-protein phosphatase N2
	Vesicle associated membrane protein 3
	Glucagon
	Neuroendocrine convertase 1 (Prohormone convertase 1)
	Sulfhydryl oxidase
	V-type proton ATPase subunit S1
	Coatomer subunit delta
	St3gal1
	2',3'-cyclic-nucleotide3'-phosphodiesterase
	Lysosome-associated membrane protein 1
	N-ethylmaleimide sensitive fusion protein, isoform CRA_b
	B3gat3
	Rps27 (40S ribosomal protein S27)
	Rab11a
	Slc12a9
	Carboxypeptidase D
	Transferrin receptor protein 1
	Amyloid beta A4 protein
	Tmed9 (Transmembrane emp24 domain-containing protein 9)
Li et al. 2018, Hickey et al. 2009	Chromogranin-A	Total Protein Count:	6
	Carboxypeptidase E
	Insulin-1
	Insulin-2
	Prohormone convertase 2
	Transmembrane emp24 domain-containing protein 10 (Tmed10)
Schvartz et al. 2012, Hickey et al. 2009	Insulin-1	Total Protein Count:	7
	Insulin-2
	Carboxypeptidase E
	Secretogranin-1;Chromogranin-B
	Prohormone convertase 2
	Secretogranin II;Chromogranin-C
	Tubulin beta-2A chain
Hickey et al. 2009, Brunner et al. 2007	Chromogranin-A	Total Protein Count:	15
	Carboxypeptidase E
	Insulin-1
	Insulin-2
	Prohormone convertase 2
	Secretogranin II;Chromogranin-C
	Chromogranin-B
	Cathepsin D precursor
	Nucleobindin precursor 2
	Protein disulfide isomerase A3
	YWHAZ
	GAPDH
	Rab1a
	Rab2a
	Rab3a
